# Supplementary material for: Unlocking the Fatty Acid and Antioxidant Profile of Grape Pomace: A Systematic Assessment Across Varieties and Vintages for Its Sustainable Valorization
Source: Molecules. 2025 Jul 28;30(15):3150. doi: 10.3390/molecules30153150 (PMC12348267; doi:10.3390/molecules30153150)
Supplement: Supplementary file 1 [file molecules-30-03150-s001.zip]

Archive with 1 entries (1 files):
- molecules-3656027-supplementary.pdf
